# Supplementary material for: Coeloglossum viride Var. Bracteatum Extract Attenuates MPTP-Induced Neurotoxicity in vivo by Restoring BDNF-TrkB and FGF2-Akt Signaling Axis and Inhibiting RIP1-Driven Inflammation
Source: Front Pharmacol. 2022 Apr 28;13:903235. doi: 10.3389/fphar.2022.903235 (PMC9096617; doi:10.3389/fphar.2022.903235)
Supplement: Supplementary file 2 [file Table1.XLSX]

## Sheet: Fig.1B
day 7
Control	MPTP	MPTP+Madopar	MPTP+CE-5mg/kg	MPTP+CE-10mg/kg	MPTP+CE-20mg/kg
6.66667	6	7.33333	7.66667	6.66667	7
6.66667	6	7	7	6.66667	7.33333
7.33333	7.33333	6.33333	6.33333	7	7.33333
6	6.33333	7.33333	6.66667	7	7.33333
7	6.66667	7	7.33333	7.33333	7
6.33333	7	6.33333	7	7.33333	6.66667
6.66667	7	7.33333	7	6.66667	7.33333
7.33333	6.66667	7	7	7	6.66667
6.66667	7.33333	7	7	6.33333	6.66667
6.66667	6.33333	7.66667	7.33333	6.66667	7
day 9
Control	MPTP	MPTP+Madopar	MPTP+CE-5mg/kg	MPTP+CE-10mg/kg	MPTP+CE-20mg/kg
7.33333	7.33333	7.33333	6.66667	6.66667	7.33333
6.66667	6.66667	6.66667	7.33333	6.66667	7.66667
7	4.33333	7	7	7	7.66667
7	3.66667	7.33333	7.33333	6.66667	6.66667
7	2.66667	7.33333	6.66667	6.66667	6.66667
7	2.66667	7	7	6.66667	7
7	2.66667	6.66667	6.66667	6.66667	6.66667
6.66667	3.66667	7.33333	6.33333	7	7
		6.33333	6.66667	7.33333	7.33333
		7	6.66667	6.33333	7.66667
day 21
Control	MPTP	MPTP+Madopar	MPTP+CE-5mg/kg	MPTP+CE-10mg/kg	MPTP+CE-20mg/kg
7.33333	5.66667	7.33333	7	7.33333	6.66667
7.33333	5.66667	6.66667	7	7.33333	7
7.33333	6	7	6.33333	7.66667	6.66667
7	6.33333	6.33333	6.66667	6.33333	6.66667
7.33333	6	7.66667	6.66667	7.33333	7
8	6.33333	6.66667	7.33333	6.66667	6.66667
6.66667	6	7.66667	6.33333	7	6.33333
6.33333	5.66667	7	6.66667	7	7.33333
		7.66667	6.66667	6.33333	6.66667
		7.33333	7.66667	6.33333	6.66667

## Sheet: Fig.1C
day 7
Control	MPTP	MPTP+Madopar	MPTP+CE-5mg/kg	MPTP+CE-10mg/kg	MPTP+CE-20mg/kg
3.33333	3.33333	5	3.33333	4.33333	3.66667
3.66667	4.33333	4.33333	4	5.33333	4
3.66667	4.66667	4.66667	4.66667	3.66667	4.33333
3.33333	5	3.33333	4.66667	4	4
4	2.33333	4.33333	5.66667	4.33333	4.33333
3.66667	3.66667	4	3	3.33333	4
4.66667	4.66667	5.33333	3.66667	4.33333	4.33333
4.66667	4.66667	3.33333	4	4.66667	5
4	4.33333	2.33333	4	4	6
5.66667	5.33333	3	6	3.33333	5.33333
day 9
Control	MPTP	MPTP+Madopar	MPTP+CE-5mg/kg	MPTP+CE-10mg/kg	MPTP+CE-20mg/kg
5.66667	2.66667	5.66667	5.33333	3.66667	6
3.33333	2.66667	4.66667	4	4.66667	5.33333
3.33333	3	1.66667	6	4.33333	4.33333
4	3.66667	5.33333	4.66667	3.66667	5.33333
4.66667	5	4.66667	2.33333	5.66667	4.66667
6	4.33333	5.33333	5.33333	4.33333	4.66667
5.66667	2	3.66667	5.66667	5.33333	3.66667
4	3.33333	3.66667	6	4.66667	5.33333
		6	4	4	3.66667
		4.33333	5.66667	3.66667	5
day 21
Control	MPTP	MPTP+Madopar	MPTP+CE-5mg/kg	MPTP+CE-10mg/kg	MPTP+CE-20mg/kg
3.66667	1.66667	4	4.33333	3.66667	4.33333
4	3.33333	3.66667	4.66667	3.33333	4.66667
4	3.33333	4	3.33333	3.33333	3.66667
4.66667	3.66667	3.33333	5.33333	3	4.66667
4	2.66667	3.66667	4.66667	5.66667	5.66667
4.66667	2.66667	4.66667	3.33333	3.33333	3.33333
4	2.66667	3.66667	3	3.33333	3.33333
5.66667	3.66667	3.33333	3	3.33333	3.66667
		4.33333	3.33333	4.66667	4.33333
		3	3.33333	4	5.33333

## Sheet: Fig.1D
SOD
Control	MPTP	MPTP+Madopar	MPTP+CE-5mg/kg	MPTP+CE-10mg/kg	MPTP+CE-20mg/kg
48.0295	34.4029	37.5048	41.572	42.7352	55.8997
67.8725	30.929	39.4669	42.9776	51.0894	59.8906
52.5678	21.1523	70.693	55.4856	59.9096	47.4965
72.0774	34.8559	60.4177	43.5037	45.1358	29.3779
72.4467	22.109	67.4545	46.1469	45.9054	57.8908
T-AOC
Control	MPTP	MPTP+Madopar	MPTP+CE-5mg/kg	MPTP+CE-10mg/kg	MPTP+CE-20mg/kg
2.6512	0.371144	1.64074	1.88672	1.65438	1.32528
3.07611	0.697016	2.55143	1.5507	1.26857	1.69463
2.76577	0.408914	1.50094	1.91141	1.64845	3.1649
2.0254	0.952192	2.03778	1.58997	1.49084	1.55315
3.89266	0.685518	3.50184	2.50349	3.48935	3.65912
MDA
Control	MPTP	MPTP+Madopar	MPTP+CE-5mg/kg	MPTP+CE-10mg/kg	MPTP+CE-20mg/kg
9.94152	29.8246	16.3743	17.5439	11.1111	10.5263
18.1287	26.3158	11.1111	13.4503	14.6199	9.35673
23.3918	27.4854	18.7135	12.8655	21.6374	14.6199
14.6199	31.5789	10.5263	13.4503	13.4503	16.9591
15.7895	19.2982	8.18713	19.2982	17.5439	15.2047

## Sheet: Fig.2B
	TH+ cells	Substantia nigra
	Control			MPTP			MPTP+Madopar			MPTP+CE-5mg/kg			MPTP+CE-10mg/kg			MPTP+CE-20mg/kg
L	79.2857	72.8571	90	29	10.7143	34.2857	83.5714	85	67.1429	87.8571	72.8571	82.1429	68.5714	80.7143	71.4286	62.5714	53.5714	66.4286
R	112	69	106.429	26	16.4286	12.1429	102.857	72.8571	63.5714	106.429	62.1429	95.7143	92.8571	90.7143	72.1429	80.7143	78.5714	75

## Sheet: Fig.2C
TH protein
Substantia nigra							Striatum
Control	MPTP	MPTP+Madopar	MPTP+CE-5mg/kg	MPTP+CE-10mg/kg	MPTP+CE-20mg/kg		Control	MPTP	MPTP+Madopar	MPTP+CE-5mg/kg	MPTP+CE-10mg/kg	MPTP+CE-20mg/kg
0.994032	0.501995	1.11521	0.84689	0.908037	0.816926		0.719606	0.452629	1.02623	0.812645	0.802832	0.711973
1.05795	0.582297	0.71466	0.637766	0.762141	0.858783		1.06026	0.597395	1.06067	0.95932	0.87838	0.921771
0.805377	0.265096	0.677817	0.603675	0.603839	0.983459		0.963174	0.704887	1.16812	1.02204	1.1434	1.23666
0.644043	0.365053	0.931035	0.614007	0.599755	0.71934		1.21761	0.795103	1.20075	1.01132	0.928537	1.04184

## Sheet: Fig.3B
	GFAP+ cells	Substantia nigra
	Control			MPTP			MPTP+Madopar			MPTP+CE-5mg/kg			MPTP+CE-10mg/kg			MPTP+CE-20mg/kg
L	78	86	110	168	94	157	105	78	71	17	40	27	60	35	24	28	18	17
R	98	102	114	178	105	165	77	83	77	16	23	27	62	38	16	18	29	11
	GFAP+ cells	Striatum
	Control			MPTP			MPTP+Madopar			MPTP+CE-5mg/kg			MPTP+CE-10mg/kg			MPTP+CE-20mg/kg
L	39	58	80	153	122	204	92	97	97	100	113	118	111	121	66	114	72	65
R	35	38	50	180	150	198	50	79	140	102	119	93	108	97	77	91	78	88

## Sheet: Fig.3C
GFAP
Substantia nigra							Striatum
Control	MPTP	MPTP+Madopar	MPTP+CE-5mg/kg	MPTP+CE-10mg/kg	MPTP+CE-20mg/kg		Control	MPTP	MPTP+Madopar	MPTP+CE-5mg/kg	MPTP+CE-10mg/kg	MPTP+CE-20mg/kg
0.824693	1.78626	0.753496	1.16668	0.826601	0.909667		0.779642	1.88243	0.777009	0.647386	1.06618	1.0349
0.598689	1.93687	0.309502	0.594222	0.614496	0.448246		1.11712	2.13233	1.24122	1.20799	0.901747	1.3577
1.40821	3.70524	1.47713	1.26551	1.33058	1.37852		0.869756	1.2372	0.683742	1.06225	1.2463	1.15244
1.18641	3.33016	0.8807	1.60491	1.43276	1.65817		1.25163	1.75251	1.24425	0.888166	0.431653	0.939458
MAP2
Substantia nigra							Striatum
Control	MPTP	MPTP+Madopar	MPTP+CE-5mg/kg	MPTP+CE-10mg/kg	MPTP+CE-20mg/kg		Control	MPTP	MPTP+Madopar	MPTP+CE-5mg/kg	MPTP+CE-10mg/kg	MPTP+CE-20mg/kg
0.947679	0.401066	0.787701	0.930234	0.96165	1.0098		0.825151	0.208298	0.623558	1.0905	1.11791	1.10526
1.08296	0.518492	0.789913	0.93014	0.592932	0.600894		0.898419	0.322959	1.15534	0.620863	1.00628	1.15769
1.07695	0.463963	0.700606	0.673485	0.677906	0.677923		0.844741	0.386332	0.694859	0.730824	0.913311	1.2715
0.901646	0.553476	1.35306	1.09795	1.02564	0.796227		1.15621	0.505023	0.748166	0.961236	1.01445	0.940627

## Sheet: Fig.4A
TNF-α
Control	MPTP	MPTP+Madopar	MPTP+CE-5mg/kg	MPTP+CE-10mg/kg	MPTP+CE-20mg/kg
1	5.67256	1.48813	2.13317	1.63694	2.00139
1	9.74728	2.68514	1.03527	2.15846	1.67597
1	8.45614	5.04551	4.46915	3.02095	4.94168
1	2.87787	1.51047	1.20999	1.12896	1.54221
1	3.83706	1.43396	1.02456	2.24233	1.59107
IL-6
Control	MPTP	MPTP+Madopar	MPTP+CE-5mg/kg	MPTP+CE-10mg/kg	MPTP+CE-20mg/kg
1	5.57704	1.48813	2.13317	1.63694	2.00139
1	4.43828	1.09051	1.85318	1.85318	1.58557
1	6.08361	2.83825	1.50525	2.82843	1.21419
1	5.87667	1.29235	1.80876	1.1019	1.79627
1	3.85038	2.50533	1.60214	1.84038	3.63008
IL-1β
Control	MPTP	MPTP+Madopar	MPTP+CE-5mg/kg	MPTP+CE-10mg/kg	MPTP+CE-20mg/kg
1	4.48622	1.85897	2.26028	2.32947	1.69702
1	6.63456	1.32869	1.12506	1.21419	2.21146
1	10.1612	5.46416	3.42238	4.09823	3.04196
1	7.33603	3.43426	1.23971	2.82843	1.36604
1	3.12748	1.42899	1.26138	1.45397	1.06437
IL-10
Control	MPTP	MPTP+Madopar	MPTP+CE-5mg/kg	MPTP+CE-10mg/kg	MPTP+CE-20mg/kg
1	1.3273	5.33135	5.33135	4.44444	7.37938
1	1.98619	3.28297	4.50023	1.43396	5.48313
1	1.6077	4.37718	3.5801	5.31474	5.57897
1	0.792784	5.22344	1.95206	2.71321	4.18434
1	1.50004	3.37526	1.96564	2.6666	5.55967

## Sheet: Fig.4C
TNF-α
Substantia nigra							Striatum
Control	MPTP	MPTP+Madopar	MPTP+CE-5mg/kg	MPTP+CE-10mg/kg	MPTP+CE-20mg/kg		Control	MPTP	MPTP+Madopar	MPTP+CE-5mg/kg	MPTP+CE-10mg/kg	MPTP+CE-20mg/kg
0.679339	4.13353	2.92991	2.02935	0.717194	0.835297		1.2672	4.42458	0.955594	1.47057	1.22011	1.3591
0.994947	4.54339	2.05384	1.26477	0.940257	0.655277		0.877204	4.09995	0.915915	1.43105	0.970106	0.986762
0.904932	4.02103	3.10529	1.62272	1.99605	1.42163		0.730272	3.46127	0.489473	1.28229	1.27649	0.82965
1.61861	4.25278	4.32446	0.704214	1.18616	0.902777		1.164	2.9518	1.12061	1.90629	0.979955	0.651052
IL-6
Substantia nigra							Striatum
Control	MPTP	MPTP+Madopar	MPTP+CE-5mg/kg	MPTP+CE-10mg/kg	MPTP+CE-20mg/kg		Control	MPTP	MPTP+Madopar	MPTP+CE-5mg/kg	MPTP+CE-10mg/kg	MPTP+CE-20mg/kg
1.26605	6.69274	5.3083	2.8833	1.79501	0.750954		1.25642	4.22595	2.22016	1.32498	1.68359	0.704591
0.957296	5.3083	6.56752	3.09778	1.94022	0.677425		1.04962	3.61639	2.02172	2.21381	1.81979	1.33017
0.965388	8.83918	4.20006	5.97213	2.84715	1.48624		0.905352	3.30107	1.88564	1.46355	2.67043	1.3939
0.818207	9.71542	5.08918	4.23769	1.56554	2.00726		0.790469	2.95686	2.01388	1.90571	1.46836	1.88264
IL-1β
Substantia nigra							Striatum
Control	MPTP	MPTP+Madopar	MPTP+CE-5mg/kg	MPTP+CE-10mg/kg	MPTP+CE-20mg/kg		Control	MPTP	MPTP+Madopar	MPTP+CE-5mg/kg	MPTP+CE-10mg/kg	MPTP+CE-20mg/kg
1.06664	5.07978	0.844158	0.93505	1.39942	1.19261		0.883441	2.52315	1.18749	0.747517	0.751417	1.20823
1.20532	4.61724	0.60043	1.45455	1.19821	0.797974		1.2425	2.67451	1.08475	0.80728	0.814182	0.9678
0.862447	3.49858	0.995313	1.98212	1.09947	1.0671		1.00821	2.23075	1.08089	0.675214	0.780835	1.0809
0.881717	3.41674	0.670212	1.33763	1.264	0.91532		0.87414	2.59563	1.19015	0.688799	0.680845	1.26301
IL-10
Substantia nigra							Striatum
Control	MPTP	MPTP+Madopar	MPTP+CE-5mg/kg	MPTP+CE-10mg/kg	MPTP+CE-20mg/kg		Control	MPTP	MPTP+Madopar	MPTP+CE-5mg/kg	MPTP+CE-10mg/kg	MPTP+CE-20mg/kg
1.07034	0.810678	2.83978	2.90325	3.28911	0.879095		0.931302	1.04515	2.80706	3.92507	3.29165	1.09328
1.22601	1.25755	1.64283	3.37019	5.85152	0.912986		1.12654	1.21825	2.44702	4.57506	3.67933	1.06297
0.971984	0.974235	2.21612	4.18688	4.70495	1.13582		0.902536	1.41125	2.5048	4.86617	4.24114	1.01297
0.733529	1.15503	1.58463	5.05507	5.52807	1.29035		1.06849	1.24094	1.70172	6.33365	4.84005	1.45809

## Sheet: Fig.5B
FGF2
Control	MPTP	MPTP+Madopar	MPTP+CE-5mg/mL	MPTP+CE-10mg/mL	MPTP+CE-20mg/mL		Control	MPTP	MPTP+Madopar	MPTP+CE-5mg/mL	MPTP+CE-10mg/mL	MPTP+CE-20mg/mL
1	0.446799	1.16709	0.827768	1.06377	0.810223		1	0.357915	0.716829	0.776537	0.885148	0.856202
1	0.395041	0.918086	0.696427	0.879386	1.26224		1	0.453452	1.14964	1.0851	1.1491	0.992787
1	0.291328	0.614022	0.401537	0.5871	0.56562		1	0.709969	0.992696	1.05709	1.14252	1.1249
1	0.399945	1.19817	0.94547	1.25259	1.18177		1	0.575071	0.736603	1.0395	0.915718	1.01155
BDNF
Control	MPTP	MPTP+Madopar	MPTP+CE-5mg/mL	MPTP+CE-10mg/mL	MPTP+CE-20mg/mL		Control	MPTP	MPTP+Madopar	MPTP+CE-5mg/mL	MPTP+CE-10mg/mL	MPTP+CE-20mg/mL
1	0.48856	0.825206	0.749197	0.781549	0.792965		1	0.617249	0.885659	0.826429	0.947222	0.943694
1	0.311246	0.720919	0.788569	0.636797	1.12003		1	0.759362	0.897771	0.903261	0.915456	0.926589
1	0.470157	0.768273	0.937998	1.05577	1.10982		1	0.624076	1.13353	1.01495	1.10461	0.994837
1	0.53549	0.792168	0.78251	0.708937	0.640723		1	0.715362	0.945951	0.894099	0.978901	0.930894
p-TrkB
Control	MPTP	MPTP+Madopar	MPTP+CE-5mg/mL	MPTP+CE-10mg/mL	MPTP+CE-20mg/mL		Control	MPTP	MPTP+Madopar	MPTP+CE-5mg/mL	MPTP+CE-10mg/mL	MPTP+CE-20mg/mL
1	0.475375	1.04942	1.0209	0.853464	0.827545		1	0.556103	0.924887	0.846027	1.05138	0.984817
1	0.254847	0.932372	0.654656	1.13546	0.947788		1	0.491636	0.981191	0.816469	0.997478	0.779629
1	0.622761	1.04955	1.08378	1.20918	1.04809		1	0.699547	0.944685	0.93473	0.770088	0.886868
1	0.311682	1.13791	1.03069	0.780363	1.17283		1	0.565572	1.16739	0.988437	1.00284	1.05932
p-Akt
Control	MPTP	MPTP+Madopar	MPTP+CE-5mg/mL	MPTP+CE-10mg/mL	MPTP+CE-20mg/mL		Control	MPTP	MPTP+Madopar	MPTP+CE-5mg/mL	MPTP+CE-10mg/mL	MPTP+CE-20mg/mL
1	0.762617	1.07389	1.31589	1.30123	1.40967		1	0.974674	1.03699	1.19924	0.921918	1.20125
1	0.621112	1.08059	1.24161	1.24859	1.13543		1	0.576804	0.920998	0.422892	0.536649	1.19263
1	0.296742	0.764744	0.919556	0.837919	1.00272		1	0.821966	1.02294	0.570153	0.650679	0.820211
1	0.495267	1.11568	1.15122	1.12624	1.03986		1	0.691399	0.858397	0.812901	0.545765	0.951489
p-Erk1/2
Control	MPTP	MPTP+Madopar	MPTP+CE-5mg/mL	MPTP+CE-10mg/mL	MPTP+CE-20mg/mL		Control	MPTP	MPTP+Madopar	MPTP+CE-5mg/mL	MPTP+CE-10mg/mL	MPTP+CE-20mg/mL
1	0.800767	1.15178	1.00053	0.876994	0.966207		1	0.697734	0.968184	0.871128	0.700105	0.730285
1	0.453984	0.652999	1.11961	0.898736	0.955914		1	0.595763	0.92356	0.93576	0.920638	0.986483
1	0.388425	0.812382	0.796344	0.739376	0.797609		1	0.558471	0.815447	0.754838	0.78863	0.712441
1	0.688059	1.05524	1.08861	0.934171	0.886369		1	0.770272	0.990473	1.12351	0.995087	1.16652
Bcl-2
Control	MPTP	MPTP+Madopar	MPTP+CE-5mg/mL	MPTP+CE-10mg/mL	MPTP+CE-20mg/mL		Control	MPTP	MPTP+Madopar	MPTP+CE-5mg/mL	MPTP+CE-10mg/mL	MPTP+CE-20mg/mL
1	0.446799	1.16709	0.827768	1.06377	0.810223		1	0.357915	0.716829	0.776537	0.885148	0.856202
1	0.395041	0.918086	0.696427	0.879386	1.26224		1	0.453452	1.34964	1.0851	1.1491	0.992787
1	0.291328	0.614022	0.401537	0.5871	0.56562		1	0.709969	0.992696	1.05709	1.34252	1.3249
1	0.399945	1.00896	0.94547	1.25259	1.18177		1	0.575071	0.736603	1.0395	0.915718	1.01155
LC-3
Control	MPTP	MPTP+Madopar	MPTP+CE-5mg/kg	MPTP+CE-10mg/kg	MPTP+CE-20mg/kg		Control	MPTP	MPTP+Madopar	MPTP+CE-5mg/kg	MPTP+CE-10mg/kg	MPTP+CE-20mg/kg
1	1.88273	1.15151	1.2092	1.17049	1.25574		1	2.27718	0.553063	0.823358	0.925605	0.842938
1	1.73846	1.22532	1.2186	0.947136	1.28176		1	1.73141	0.742074	0.73782	0.994027	0.771829
1	1.43686	0.619349	0.708371	0.595333	0.53994		1	2.14047	0.638975	0.906527	1.09315	1.09899
1	1.93454	1.11501	0.744292	0.66377	0.872863		1	1.84972	0.850524	1.01005	0.749002	1.29544
Beclin1
Control	MPTP	MPTP+Madopar	MPTP+CE-5mg/kg	MPTP+CE-10mg/kg	MPTP+CE-20mg/kg		Control	MPTP	MPTP+Madopar	MPTP+CE-5mg/kg	MPTP+CE-10mg/kg	MPTP+CE-20mg/kg
1	2.01604	1.25283	0.716422	1.22839	0.893735		1	2.93586	0.409243	0.952542	0.550216	0.570556
1	2.23438	1.35364	0.871688	1.3521	1.01203		1	2.44507	0.456742	0.501867	0.673077	0.545555
1	2.64041	1.09664	0.834735	1.37143	0.717144		1	2.63931	0.530257	0.705065	0.789688	0.688732
1	2.08985	0.705101	0.98305	0.84952	0.848731		1	2.75692	0.549121	0.734175	0.829926	0.727825

[truncated: 1 more sheets: Fig.6B]
